# Supplementary material for: Mesencephalic Locomotor Region and Presynaptic Inhibition during Anticipatory Postural Adjustments in People with Parkinson’s Disease
Source: Brain Sci. 2024 Feb 15;14(2):178. doi: 10.3390/brainsci14020178 (PMC10887111; doi:10.3390/brainsci14020178)
Supplement: Supplementary file 1 [file brainsci-14-00178-s001.zip]

Archive with 1 entries (1 files):
- brainsci-2854255-supplementary.pdf
